# Supplementary material for: An Injectable Biopolymer Hydrogel Complex (PN/HA/B3) for Facial Skin Redensification and General Rejuvenation: Clinical Report on Device Safety and Efficacy
Source: J Funct Biomater. 2026 May 20;17(5):254. doi: 10.3390/jfb17050254 (PMC13208250; doi:10.3390/jfb17050254)
Supplement: Supplementary file 1 [file jfb-17-00254-s001.zip]

Archive with 1 entries (1 files):
- jfb-4276992 Supplementary.pdf
